# Supplementary material for: Applying the RE-AIM implementation framework to evaluate diabetes health coaching in individuals with type 2 diabetes: A systematic review and secondary analysis
Source: Front Endocrinol (Lausanne). 2022 Dec 13;13:1069436. doi: 10.3389/fendo.2022.1069436 (PMC9792599; doi:10.3389/fendo.2022.1069436)
Supplement: Supplementary file 2 [file Table_2.xlsx]

## Sheet: REACH
Study Year	Target Population	Gender	Age	Race	SES	Chronic Conditions	Method for target population	Recruitment strategies	Inclusion/Exclusion Criteria	# of eligible participants	Sample size	Participation rate	Number of comparisons	# of statistically significant comparisons	Cost of recruitment	Qualitative methods to measure reach
Balducci 2019	Adult type 2 diabetics with sedentary lifestyles	Women: OVERALL 116 [38.7%] INT CON # (%) Women 59 (39.3) 57 (38.0) Men: Overall 184 [61.3%] INT CON # (%) Men 91 (60.7) 93 (62.0)	mean [SD] age OVERALL 61.6 [8.5] years Age, mean (SD), y INT 61.0 (9.7) CON 62.3 (10.1)	N/R	Schooling, n (%) INT CON Primary school 37 (24.7) 46 (30.7) Intermediate school 38 (25.3) 49 (32.7) Secondary school 60 (40.0) 38 (25.3) Degree 15 (10.0) 17 (11.3) Employment, n (%) INT CON Employed 70 (46.7) 68 (45.3) Retired 51 (34.0) 50 (33.3) Housewife 26 (17.3) 28 (18.7) Unemployed/student 3 (2.0) 4 (2.7)	N/R	All patients attending the study centers from October 2012 to February 2014 were evaluated for eligibility based on medical history, clinical examination, accelerometer data, and cardiologic evaluation.	All patients attending the study centers from October 2012 to February 2014 were evaluated for eligibility based on medical history, clinical examination, accelerometer data, and cardiologic evaluation.	Inclusion criteria: The main entry criterion was type 2 diabetes (defined by the American Diabetes Association criteria) for at least 1 year. Additional requirements were age 40 to 80 years, body mass index of 27 to 40, physical inactivity (ie, insufficient amounts of physical activity according to current guidelines) and sedentary lifestyle (ie, >8 hours of time awake spent in a sitting or recli…	499 assessed for eligibility with 149 excluded. 300 participants agreed to participate and were randomized.	300	300/499 = 60.1% 499 participants were assessed for eligibility. 149 were excluded	N/R	N/R	N/R	N/R
Cummings 2019	Patients with type 2 diabetes and comorbid depressive and/or distress symptoms	% female: 77.7%	total 52.6 (9.6) INT 51 (9) CON 53 (9)	% african american 73.7%	N/R	22% having class 2 obesity and 28% class 3 obesity	chart review	N/R	Screening criteria for potential inclusion included adult patients (18–75 years) with a medical record–established history of T2D with an HbA1c at screening .7.0% (53 mmol/mol) and with a positive screen for symptoms of distress using the Diabetes Distress Scale 2 (DDS-2) item screener (positive = mean score >3 on DDS-2) and/or a positive screen for symptoms of depression on the Patient Health Qu…	454 identified and contacted; 213 screened	139	139/213 = 65%	N/R	N/R	N/R	N/R
Jutterström 2016	Type 2 diabetics in Sweden diagnosed within 3 years	Women 68 (37.4%) men 114 (62.6%)	64.5 (9.58)	N/R	N/R	N/R	Eligible patients were identified through the electronic patient record system. All patients identified in the electronic patient record system who met the inclusion criteria at each health care center were randomly assigned into one of three groups before they were invited to the study	The heads of 19 community based primary health care centers in county councils in northern Sweden were contacted about participating in the study, and 10 of the diabetes nurse specialists from 9 health care centers accepted	Inclusion criteria were: diagnosed with T2D within three years, aged 40–80 years, Swedish speaking, and not diagnosed cognitive impairment or other severe illnesses. They had not received patient education other than information given to newly diagnosed T2D patients.	572 were randomized (pre-contact)	195	195/572 = 34% 327 patients were invited and 132 declined. Hence, 195 patients agreed to participate; however 13 patients changed their mind before the intervention started. Finally, 182 (56%) patients were included as participants in the intervention, and 172 participated in the 12-month follow-up	When comparing nonparticipants with participants, we found no differences in sex or age, indicating that the final sample was representative. Among those (n = 13) who dropped out after inclusion we found no differences on group levels regarding metabolic measures at baseline.	When comparing nonparticipants with participants, we found no differences in sex or age, indicating that the final sample was representative. Among those (n = 13) who dropped out after inclusion we found no differences on group levels regarding metabolic measures at baseline.	N/R	N/R
Karhula 2015	Adult diabetic and heart disease patients	female N(%) CON 30 (43) INT 81 (45.0)	mean (SD) CON 65.5 (9.6) INT 66.6 (8.2)	N/R	Education, n (%) CON INT Primary school or less 30 (43) 75 (41.7) Secondary or high school 24 (34) 65 (36.1) College/university or higher 12 (17) 27 (15.0) Missing 4 (6) 13 (7.2) Work Status, n (%) CON INT Working 11(16) 34 (18.9) Unemployed (able to work) 3 (4) 11 (6.1) Unemployed (unable to work) 0 (0) 5 (2.8) Retired 52 (74) 118 (65.6) Student 0 (0) 1 (0.6) Missing 4 (6) 11 (6.1)	Comorbidities, n (%) INT CON Heart diseases 15 (21) 47 (26.1) Cerebrovascular disease 3 (4) 9 (5.0) Chronic pulmonary disease, including COPD 12 (17) 19 (10.6) Connective tissue disease or rheumatic disease 9 (13) 36 (20.0) Diabetes 70 (100) 180 (100) Cancer 4 (6) 12 (6.7) Other 52 (74) 135 (75.0) No comorbidities 14 (9) 23 (6.2)	Potential participants were screened using the electronic health record system of Eksote	Invitation letters including information about the study were sent to eligible patients. Patients willing to participate signed an informed consent form before randomization	The diabetic patients were recruited based on a diagnosis of type 2 diabetes mellitus and their glycosylated hemoglobin (HbA1c) level, which needed to be above 6.5% within 1 year prior to the screening. It was required that the patients had been diagnosed with diabetes at least 3 months earlier	1987 were eligible and 983 were randomly selected and received invitation letters (two rounds)	287	287/983 = 29%	The baseline characteristics of the withdrawn patients were analyzed against patients who concluded the trial. Quitting was associated with the patients’ unfamiliarity with mobile phones. There was no difference in the dropout rate between intervention and control groups	Quitting was associated with the patients’ unfamiliarity with mobile phones.	N/R	N/R
Naik 2010	Uncontrolled diabetic patients with depression	N (%) male 202 (89.8) female 23 (10.2)	Age ≥65 y N (%) total 104 (46.2) INT 68 (50.0) CON 36 (40.4)	N(%) White 124 (55.1) 73 (53.7) 51 (57.3) Non-Hispanic black 57 (25.3) 41 (30.1) 16 (18.0) Hispanic 23 (10.2) 12 (8.8) 11 (12.4) Other 21 (9.3) 10 (7.4) 11 (12.4)	N(%) TOTAL INT CON Education High school or less 69 (30.7) 38 (27.9) 31 (34.8) Some college or college graduate 148 (65.8) 92 (67.6) 56 (62.9) Graduate school 7 (3.1) 5 (3.7) 2 (2.2) Household income, $ <30 000 109 (48.4) 59 (43.4) 50 (56.2) 30 000-59 999 89 (39.6) 61 (44.9) 28 (31.5) ≥60 000 24 (10.7) 15 (11.0) 9 (10.1) Employment Employed full- or part-time 38 (16.9) 22 (16.2) 16 (18.0) Retired…	N/R	A corporate data warehouse was used to identity 4063 veterans with uncontrolled diabetes (defined by International Classification of Diseases, Ninth Revision diagnosis code 250.XX and HbA1c of 7.5% for 1 year before the study) who lived at least 20 miles from the main Veterans Health Administration hospital in Houston, Texas, or who received primary care services within a MEDVAMC satellite commun…	4063 Letters sent after data warehouse extraction and initial medical record review	Patients were excluded during this screening if there was an absence of depression symptoms, a telephone-based coaching intervention would be inappropriate (eg, the patient had severe cognitive impairment or mental health condition, hearing or visual impairment, or active suicidal ideation), or presence of significant hypoglycemic events or substance abuse. a eligibility for clinically significan…	1536 screened, 466 eligible	225 randomized	225/466 = 48%	N/R	N/R	N/R	N/R
Odnoletkova 2016	Adults aged 18–75 years with a diagnosis of Type 2 diabetes, who were receiving glycose lowering oral and/or injectable therapy	Male INT 173 (60%) CON 180 (63%) Female INT 114 (40%) CON 107 (37%)	Mean (SD) INT 63.8 (8.7) CON 62.4 (8.9)	N/R	Highest level of education, n (%) Primary INT 112 (39) CON 114 (40) Tertiary INT 53 (19) CON 66 (23)	One or more comorbidities, n (%) Comorbidity, n (%) INT 92 (32) CON 103 (36) Coronary heart disease INT 35 (12) CON 39 (14) Heart failure INT 21 (7) CON 14 (5) Myocardial infarction INT 11 (4) CON 13 (5) Stroke INT 11 (4) CON 4 (1) Neuropathy INT 10 (4) CON 16 (6) COPD INT 11 (4) CON 16 (6) Asthma INT 13 (5) CON 20 (7) Depression INT 19 (7) CON 24 (9)	People with Type 2 diabetes, affiliated to the Belgian health insurance fund ‘Partena’, were selected based on their glucose-lowering medication consumption, invited into the study by Partena, Patients were selected from the administrative database of the health insurance fund based on the reimbursement data for glucose-lowering agents during the 12 months preceding the selection day	Selected patients were sent a letter of invitation and asked to return an attached response card. A nurse home visit for the baseline assessment was scheduled by phone for those who confirmed the diagnosis of Type 2 diabetes	Study participants were adults aged 18–75 years with a diagnosis of Type 2 diabetes, who were receiving glycoselowering oral and/or injectable therapy. Exclusion criteria included corticoid therapy and/or a debilitating coexisting medical condition, such as dialysis, mental illness or cancer; residence in long-term care facilities; pregnancy; and insufficient proficiency in Dutch.	3115 patients were identified and invited to take part in the study; of those, 684 patients (22%) agreed to participate	574 INT 287 CON 287	0.22	N/R	N/R	N/R	The objective of this research was to explore the perceptions of patients, nurses and general practitioners (GPs) involved in the RCT, regarding the barriers and facilitators to implementation and adoption of nurse-led telecoaching in Belgian primary care.
Sherifali 2021	Adults with type 2 diabetes	Gender: Female (%) INT 89 (47.34) CON 94 (53.11)	Age, years (SD) INT 56.82 (11.69) CON 59.05 (11.79)	Race: Caucasian (%) INT 150 (79.79) CON 144 (81.36)	N/R	N/R	N/R	Participants were recruited from 3 community centres through advertisements, flyers and information sessions	patient inclusion criteria: a) 18 years of age; b) a T2DM diagnosis (any duration); c) an A1C level >7.5% within 6 months before randomization; d) ability to read and write in English; and e) telephone access. Exclusion criteria were a) pregnancy, b) debilitating coexisting conditions (i.e. mental illness, impaired cognition) and c) underlying medical conditions that could provide misleading A1C …	686 screened, 321 did not meet inclusion criteria	365	365/686 = 53%	N/R	N/R	N/R	N/R
Varney 2014	Adults with type 2 diabetes	Sex, n (%) Male INT 34 (72%) CON 30 (64%) Female INT 13 (28%) CON 17 (36%)	INT 59 (56–62) CON 64 (61–66)	Ethnicity, n (%) Caucasian INT 46 (98) CON 37 (79) Asian/Indian INT 1 (2) CON 8 (17) Afro-Caribbean INT 0 (0) CON 2 (4)	N/R	N/R	A convenience sample of 94 participants was recruited over 13 months, from the Diabetes Clinic of St Vincent’s Hospital Melbourne (STV), an Australian public teaching hospital.	The principal researcher (JV) approached eligible patients (adults with T2DM and HbA1C >7%) in the diabetes clinic	adults with T2DM and HbA1C >7% Patients who were unable to provide informed consent, non-English speaking, cognitively impaired, receiving palliative care, severely hearing impaired or without telephone access were excluded.	905 assessed eligibility, 161 declined	94	94/255 = 37%	Study participants differed from the population attending the diabetes clinic in the recruitment period, being younger 61.4 (59.2–63.5) versus 64.1 years (63.2–65.0, P = 0.02), and being less likely to require an interpreter, 0% versus 29%, P < 0.001, reflecting the study’s inclusion criteria	Study participants differed from the population attending the diabetes clinic in the recruitment period, being younger 61.4 (59.2–63.5) versus 64.1 years (63.2–65.0, P = 0.02), and being less likely to require an interpreter, 0% versus 29%, P < 0.001, reflecting the study’s inclusion criteria	N/R	N/R
Young 2020	Adults with type 2 diabetes	N (%) female total 148 CON 75 (47.2) INT 73 (47.4) (47.3) male total 165 (52.7) CON 84 (52.8) INT 81 (52.6)	TOTAL 59.07 (11.4) CON 59.18 (11.5) INT 58.96 (11.3)	Race, n (%) (N=311) TOTAL CON INT Caucasian 196 (63.0) 100 (62.9) 96 (63.2) African American 39 (12.5) 18 (11.3) 21 (13.8) Asian 27 (8.7) 16 (10.1) 11 (7.2) Other 30 (9.7) 14 (8.8) 16 (10.5) More than 1 race 19 (6.1) 11 (6.9) 8 (5.3) ; Ethnicity, n (%) (N=311) TOTAL CON INT Hispanic or Latino 196 (63.0) 100 (62.9) 96 (63.2) Not Hispanic or Latino 19 (6.1) 11 (6.9) 8 (5.3)	Annual income, n (%) (N=276) TOTAL CON INT <US $25,000 44 (15.9) 29 (21.3) 15 (10.7) US $25,000-US $50,000 66 (23.9) 29 (21.3) 37 (26.4) US $50,001-US $75,000 56 (20.3) 29 (21.3) 27 (19.3) US $75,001-US $100,000 47 (17.0) 17 (12.5) 30 (21.4) >US $100,000 63 (22.8) 32 (23.5) 31 (22.1)	Chronic comorbidities, n (%) (N=307) TOTAL CON INT No other comorbidities 115 (37.5) 55 (34.2) 60 (38.0) 1 comorbidity 95 (30.9) 47 (29.2) 48 (30.4) 2 comorbidities 52 (16.9) 27 (16.8) 25 (15.8) 3 or more comorbidities 45 (14.7) 25 (15.5) 20 (12.7)	We queried the health system EHR and diabetes registry to identify eligible participants who subsequently received mailed letters and telephone calls	recruited participants from 2 suburban and 1 urban primary care clinic within an academic health center in Northern California.	The inclusion criteria were as follows: (1) aged 18 years or above, (2) receiving care at 1 of the 3 clinics, (3) living with type 2 diabetes and having HbA1c of 6.5% (48 mmol/mol) or higher, and (4) able to speak English. Participants were ineligible if they did not have access to a telephone, were not able to consent because of cognitive impairment, or were pregnant	The diabetes registry query identified 2242 potential participants. Of these, 1938 were eligible for phone recruitment.	We obtained verbal consent from 392 participants by phone before randomization. A total of 319 participants attended the orientation session	319/1208 = 26%	N/R	N/R	N/R	N/R

## Sheet: EFFICACY
Study year	Mediators	Moderators	ITT or FU analysis	Imputation	QoL measure	AE/harms	Attrition	Cost effectiveness	Qualitative methods to measure efficacy
Balducci 2019	modifiable cardiovascular risk factorswere assessed using standard methods, as reported in Supplement 1, and 10-year coronary heart disease (CHD) and stroke risk scores were calculated	Prespecified subgroup analyses were conducted for the primary outcomes by sex, age (<65 years vs ≥65 years), and treatment (noninsulin vs insulin), using the same models A per-protocol analysis was performed as a sensitivity analysis to assess the robustness of inferences about treatment effects on participants with complete data.	ITT and per treatment /protocol	Models for repeated measures with an autoregressive correlation-type matrix make an assumption of missing at random and account for both missingness at random and potential correlation within participants	N/R	adverse events	150 participants in the behavioral intervention group, 150 attended the theoretical counseling session in year 1, 143 in year 2, and 129 in year 3. 17 lost to follow-up. Regarding the theoretical and practical counseling sessions, total attendance was 1133 of a possible 1200 (94.4%) in year 1, 1072 of 1144 (93.7%) in year 2, and 990 of 1032 (95.9%) in year 3.	N/R	N/R
Cummings 2019	An exploratory post hoc analysis examined, in a multivariate linear regression model that included data from intervention group patients only, the relationship between change in RRD and change in HbA1c while controlling for changesin PHQ-9 score, self-care activities (SDSCA), and medication adherence.	A sensitivity analysis was conducted by creating tertiles for the magnitude of response in RRD from baseline to 12 months and then comparing the proportion of patients in each treatmentarm who achieved the largest improvement.	ITT	For participants included in the intent-to-treat analysis but with one or more missing data points, multiple imputation was used to estimate missing values. Multiple imputation was preferred because it can be superior to other missing data approaches (i.e., mean replacement or last observation) and removing patients with missing data from the study (i.e., listwise), which would result in a signif…	N/R	N/R	19 did not complete 19/139 = 14%	N/R	N/R
Jutterström 2016	N/R	The reason for having an external control group was to control for spillover effects, i.e. unintended positive consequences, which in this case meant that the nurses, when learning a new approach, could also adopt and use the new knowledge on other patients outside the intervention group.	N/R	N/R	N/R	N/R	Finally, 182 (56%) patients were included as participants in the intervention, and 172 (13 lost before intervention, 10 dropout during intervention) participated in the 12-month follow-up. Reasons for nonparticipation or dropping out were not requested, but sometimes given. Some examples were: limited time, moving from the region, other diseases, and difficulty reaching the health care center.	N/R	N/R
Karhula 2015	N/R	N/The analysis of covariance (ANCOVA) was used to study whether the intervention and the control groups differed in terms of their outcome variables. The analyses were done by adjusting for the corresponding baseline level by adding the baseline measure as a covariate in the regression model.	Analyses were conducted following the intention-to-treat principle, meaning that all patients were analyzed in their original allocation group regardless of the extent to which they followed the intervention	No imputations were made to missing values, but missing values were excluded from the analyses.	The primary outcome for both disease groups was self-evaluated, health-related quality of life (HRQL) assessed based on the SF-36 health survey. Eight domains of HRQL and two summary component measures of physical and mental health were analyzed.	N/R	225 completed intervention; 287 were randomized = 62 lost to follow up (didn't start intervention or lost to follow up = 25) 22% attrition	N/R	N/R
Naik 2010	N/R	N/R	All analyses were intent to treat.	Repeated-measures analysis with multiple imputation for missing data Participants with missing values were included with multiple imputation procedures using Monte Carlo simulations to account for missing values	N/R	N/R	. For the overall study, 38 (16.9%) participants were lost or withdrew at 6 months and another 21 (9.3%) were lost or withdrew at 12 months	N/R	N/R
Odnoletkova 2016	N/R	N/R	The analysis was conducted according to intention to treat	N/R	EQ-5D in supplemental tables	N/R	Loss to follow-up at 6 and 18 months was 11 and 16% in the intervention group and 9 and 14% in the control group, respectively, of which one drop-out in the intervention group and four in the control group were the result of death (Fig. 1). There was no difference in baseline characteristics between the patients with complete follow-up and those with at least one missing value. 287 in each group,…	N/R	Intervention fidelity and patient satisfaction Of 287 patients enrolled in the telecoaching group, 252 (87.8 %) were available for the RCT follow-up assessment. Patients reported a high level of satisfaction with The COACH Program in general (97.5 %). 92.1 % were content with the telephone as a medium for communicating with the coach (Table 1).
Sherifali 2021	N/R	The final model was adjusted for baseline A1C levels and contextual variables (i.e. age, gender, ethnicity, BMI, diabetes duration) to establish an independent effect of the intervention on A1C levels over the course of the study	The analysis for the primary and secondary outcomes used the intent-to-treat approach.	Missing data were imputed using multiple imputations using chained equation methods (n¼5), which allowed for fully conditional specification of prediction equations and accommodated arbitrary missing value patterns	ADDQoL-19	Overall, 60 (16.44%) participants reported having emergency department (ED) visits or hospitalization over the 12-month study. There were no statistically significant differences in the proportion of participants having an ED visit or hospitalization between the DHC (N¼27, 14.36%) and the DE (N¼33, 18.64%) groups (Supplementary Table 2).	8 did not complete 8/365 = 2%	N/R	N/R
Varney 2014	N/R	. The groups were balanced at baseline in terms of risk factor status and adherence to guidelines recommending foot screening, eye screening, vaccinations and smoking cessation. The intervention group participants were predominantly Caucasian; the control group had a significantly different ethnic mix with more non-Caucasian participants	N/R	linear mixed models LMM was selected as the primary method of analysis because it deals well with missing data. LMM allow covariates to be controlled for, providing a robust estimate of treatment effects.17 The baseline value of each risk factor was used as a covariate.	N/R	N/R	Seventy-six per cent of participants completed the trial (Fig. 1). Loss to follow-up rates were comparable between the groups, and completers and non-completers had similar baseline demographic characteristics and risk factor status.	N/R	N/R
Young 2020	Readiness to change was assessed with 2 items measuring intention, I am intending to make changes in my diabetes self-care in the next 6 months and I am intending to make changes in my diabetes self-care in the next month, and then categorized into 3 groups: precontemplators (do not intend to make changes), contemplators (intend to act in 6 months), and preparers (intend to make a change in the n…	controlling for potentially relevant variables such as demographic characteristics, readiness to change, self-reported health, and comorbid disease.	ITT	We adopted a mixed effects maximum likelihood model that accounts for the missing data from the participants who dropped out from the study	PROMIS-PF	N/R	32 out of 319 (10.0%) participants, 6 out of 161 (3.7%) participants from the usual care group and 26 out of 158 (16.5%) participants from the intervention group, either dropped out or were lost to follow-up over the course of the study. Of the 287 participants who completed the 9-month follow-up surveys, 155 were in the usual care group and 132 were in the intervention group	N/R	The high retention rate (89.9% completed the 9-month study), coupled with the qualitative feedback from participants, suggests that the intervention was acceptable and useful despite the fact that over 80% had no previous experience with technology

## Sheet: ADOPTION
Study year	Number of sites eligible	Number of sites participating	Sites participation rate	Target location	Inclusion/Exclusion criteria setting	Intervention location	Method to identify site	# of site comparisons	# of statistically significant site comparisons	# ppl/setting	# staff eligible	# staff participate	Staff participation rate	Method to identify staff delivery agent	Expertise of delivery agent	I/E criteria delivery agent	# of staff comparisons	# stats sig staff comparisons	Cost adoption	Dissemination	Qualitative measure adoption
Balducci 2019	N/R	3N?	N/R	N/R	N/R	3 tertiary referral outpatient diabetes clinics in Rome	N/R	N/R	N/R	N/R	N/R	N/R	N/R	N/R	N/R Physicians and exercise specialists	N/R	N/R	N/R	N/R	N/R	N/R
Cummings 2019	N/R	N/R	N/R	N/R	N/R	The study took place in a large academic family medicine practice in the southeastern U.S. that provides primary care to a large rural population.	N/R	N/R	N/R	N/R	N/R	N/R	N/R	N/R	The behavioral intervention was delivered by a team of trained behavioral providers working together, including a nurse care manager who provided small changes lifestyle coaching (11), a psychologist and clinical health psychology doctoral student who provided CBT sessions including elements of problem solving therapy (PST) where indicated, and a community health worker (CHW) who provided navigat…	N/R	N/R	N/R	N/R	N/R	N/R
Jutterström 2016	19	9 The heads of 19 community-based primary health care centers (HCCs) in county councils in northern Sweden were contacted about participating in the study, and ten DSNs from nine HCCs accepted	9/19 = 47%	N/R	N/R	primary health care centers	N/R	N/R	N/R	N/R	N/R	10 DSNs from 9 HCCs accepted	N/R	N/R	The median age of the DSNs was 56 years (range 33–63). Eight DSNs had a postgraduate education in primary health care nursing, one in medicine and surgery; and one lacked a postgraduate education. Nine of the nurses had a university education in diabetes care while the tenth had completed diabetes courses offered by pharmaceutical companies.	N/R	N/R	N/R	N/R	N/R	N/R
Karhula 2015	N/R	N/R	N/R	N/R	N/R	N/R	N/R	N/R	N/R	N/R	13	6 coaches were recruited out of 13 applicants	46% (6/13)	N/R	Health coaches and a health coach supervisor were recruited among the personnel of Eksote. The selected coaches continued in their regular positions and worked as health coaches 1 day a week. The health coaches were trained to obtain the needed knowledge about Pfizer’s health coaching model, behavioral management skills, remote monitoring system, and trial procedures. The health coaching model wa…	N/R	N/R	N/R	N/R	N/R	N/R
Naik 2010	N/R	The study was conducted at the MEDVAMC and 6 affiliated community-based outpatient clinics across Southeast Texas.	N/R	N/R	N/R	The study was conducted at the MEDVAMC and 6 affiliated community-based outpatient clinics across Southeast Texas.	N/R	N/R	N/R	N/R	N/R	24 trained health professionals or coaches (18 female) included psychologists (n = 16), nurses (n = 5), pharmacists (n = 2), and social workers (n = 1). Most (n = 18) were at the MEDVAMC; 6 were at a Veterans Health Administration community-based clinic.	N/R	N/R	Clinician training consisted of facilitated training (two 120-minute teleconference sessions) and subsequent support (mentoring and feedback related to fidelity to the intervention) from a behavioral health expert (N.E.H.), plus monthly peer mentoring with other coaches	N/R	N/R	N/R	N/R	N/R	N/R
Odnoletkova 2016	N/R	N/R	N/R	N/R	N/R	N/R	N/R	N/R	N/R	N/R	N/R	N/R	N/R	N/R	certified diabetes nurse educator	N/R	N/R	N/R	N/R	N/R	The aim of the study was to explore the perceptions of patients, nurses and general practitioners (GPs) regarding telecoaching in type 2 diabetes
Sherifali 2021	N/R	N/R	N/R	N/R	N/R	N/R	N/R	N/R	N/R	N/R	N/R	N/R	N/R	N/R	registered nurse/certified diabetes educator, with training in the DHC model	N/R	N/R	N/R	N/R	N/R	N/R
Varney 2014	N/R	N/R	N/R	N/R	N/R	N/R	N/R	N/R	N/R	N/R	N/R	N/R	N/R	N/R	a dietitian with experience in cardiovascular disease and T2DM	N/R	N/R	N/R	N/R	N/R	N/R
Young 2020	N/R	N/R	N/R	N/R	N/R	Primary care clinics in Northern California	N/R	N/R	N/R	N/R	N/R	3 registered nurses (RNs) with experience in both health coaching and management of chronic disease	N/R	N/R	To promote fidelity to the intervention and a common approach to coaching participants, the nurses received core training in MI-based coaching and diabetes management. All the RN health coaches delivering the intervention completed the HealthSciences Institute’s Registered Health Coach (RHC) and Chronic Care Professional training programs (www.healthsciences.org). A final performance evaluation u…	N/R	N/R	N/R	N/R	N/R	N/R

## Sheet: IMPLEMENTATION
Study year	Theory	Engagement	Intervention # of contacts	Intervention timing contacts	Intervention duration contacts	Fidelity of delivery	Consistency of delivery	Tailoring	Intervention participation	Cost delivery	Qualitative measure implementation
Balducci 2019	Social cognitive theory, health belief model, and several behaviour change techniques (See protocol doc)	N/R	1 individual theoretical counseling session 30 min plus 8 bi-weekly individual theoretical and practical counseling sessions 75 minutes once a year for three years	sessions at months 1, 13, and 25	1 individual theoretical counseling session 30 min plus 8 bi-weekly individual theoretical and practical counseling sessions 75 minutes once a year for three years	checklists in protocol	N/R	planned to be personalised	ported in the Table and eTable 1 in Supplement 2. Of 150 participants in the behavioral intervention group, 150 attended the theoretical counseling session in year 1, 143 in year 2, and 129 in year 3. Regarding the theoretical and practical counseling sessions, total attendance was 1133 of a possible 1200 (94.4%) in year 1, 1072 of 1144 (93.7%) in year 2, and 990 of 1032 (95.9%) in year 3.	N/R	N/R
Cummings 2019	CBT	N/R	varied depending on treatment	In the first 6 months of behavioral treatment, all patients in the intervention arm received one individual orientation session and 12 individually tailored behavioral treatment sessions that included the content described below, delivered by the study staff. Lifestyle subgroup also received a twice-monthly telephonic intervention focused on lifestyle modifications to improve diabetes and mood ba…	Session duration ranged from 30 to 60 min depending on treatment content and individual patient needs	CBT intervention components were guided by two evidence-based treatment manuals for behavioral activation	N/R	planned to be personalized	Intervention arm patients engaging with their behavioral provider completed, on average, 10.2 (6.2) sessions; 93% of these visits were face to-face encounters and 7% of visits used telephone contact.	N/R	N/R
Jutterström 2016	The theoretical underpinning of the intervention was the theory of Hernandez [30,31] about integration and studies on personal understanding in T2D [28,32,33] as well as Illness integration and turning points in T2D [34].	N/R	In the patient intervention, participants in the GI and II groups were invited to six sessions of 45–90 min each, over a period of up to six months	Together with the DSNs, the participants decided when and how often the six sessions should take place, and the intervention period thereby varied between 2 and 6 months	45 to 90 minutes	N/R	N/R	part of intervention was planned to be tailored	The mean participant attendance rate for the six sessions was 79.4% in the GI group and 95.8% in the II group	N/R	N/R
Karhula 2015	The approach followed Wagner’s Chronic Care Model [16]—one of the key foundational constructs for the approach of chronic care management—and has been developed and tested earlier	N/R	Each patient in the intervention group was assigned a personal health coach who called them at regular intervals—every 4 to 6 weeks - FOR 30 minutes for one year	calls every 4-6 weeks for one year	30 minutes	Adherence to the health coaching was measured as the number and duration of health coaching calls. The duration of a call consisted of three parts—the time a nurse needed to prepare for a call (eg, familiarize herself with the self-measurement data of a patient), the duration of the actual coaching call, and the time a nurse needed to finalize the call (eg, notes, information delivery). Another p…	For quality control and educational purposes, each health coach recorded some of the coaching calls, which were evaluated together with a behavioral science professional once in every 3 months. The equal quality of all health coaches was assured by continuous education and regular meetings, which all the health coaches and the trainer attended.	planned to be personalized	177 (98.3%) patients, respectively, received at least one health coach call. The average number of calls per patient was 8.5 (SD 1.9) in the diabetes group. The mean duration of a coaching call was 19.2 (SD 8.1) minutes in the diabetes group	N/R	N/R
Naik 2010	N/R	N/R	9 sessions via telephone	9 sessions over 6 months, no contact months 7 to 12 During the active intervention, the HOPE group received 9 coaching sessions with a trained health professional: biweekly (for 30-40 minutes) from months 1 to 3 and monthly (for 15 minutes) from months 4 to 6.	During the active intervention, the HOPE group received 9 coaching sessions with a trained health professional: biweekly (for 30-40 minutes) from months 1 to 3 and monthly (for 15 minutes) from months 4 to 6.	N/R	N/R	planned to be tailored	Half (51%) of the HOPE participants attended 6 or more sessions, and 73% attended 3 or more sessions	N/R	N/R
Odnoletkova 2016	N/R	N/R	5 telephone sessions	mean interval of 5 weeks (ranged 3-8 weeks)	30 min telephone sessions (10-45 min)	The intervention quality control measurements included a review of coaching reports by one of the present authors (I.O.) during the first 3 months and selectively thereafter, audio-recording of several sessions, and weekly programme monitoring briefings.	The intervention quality control measurements included a review of coaching reports by one of the present authors (I.O.) during the first 3 months and selectively thereafter, audio-recording of several sessions, and weekly programme monitoring briefings.	designed to be tailored	Of the 287 participants who were assigned to the intervention group, 85% received all five coaching sessions. Thirtytwo participants (11%) discontinued the intervention prematurely after one to three sessions, mainly because of a lack of time or unavailability for the programme, health problems or because their GP was opposed to the intervention, as reported by the patients. In all, 12 participan…	N/R	N/R
Sherifali 2021	DHC model, Tiny Habits and motivational interviewing	N/R	The intervention was 1 year in duration, with 1/week telephone interactions for the first 6 months, followed by 1/month in the last 6 months. Each telephone interaction was aimed to be about 15 minutes in length.	The intervention was 1 year in duration, with 1/week telephone interactions for the first 6 months, followed by 1/month in the last 6 months.	Each telephone interaction was aimed to be about 15 minutes in length.	Operational fidelity, as demonstrated by adherence to the coaching intervention, was defined as the proportion of participants who utilized the coaching as outlined (100% attendance to all sessions). Theoretic fidelity to the Diabetes Health Coach model was assessed through discussions and observations by the research coordinator and principal investigator.	N/R	Frequency (as identified in #8) was tailored to participants’ needs as well as the duration (e.g. _x0004_5 to 10 min). The topic of discussion for each telephone call was determined by the participant, specifically: 1) case management and monitoring; 2) self-management education; 3) psychosocial support; and 4) behaviour modification.	The mean number of coaching sessions delivered was 11.74 (range, 1 to 47) and the mean time spent was 10.35 minutes per telephone call (range, 1 to 73 minutes). The type of DHC strategy utilized was case management and nonjudgmental monitoring in 70% of the participants, followed by behavioural design and reinforcement (13.5%), diabetes self-management education (11.7%) and psychosocial support (…	N/R	N/R
Varney 2014	N/R	N/R	Intervention group participants received 6.0 (95% CI 5.5–6.5, range 4–9) telephone coaching sessions	Initial coaching sessions occurred within 2 weeks of randomisation and subsequent sessions occurred approximately monthly 6 months of telephone coaching,	Coach session duration was flexible, determined by time required to establish participant goals. Typically, initial and follow-up sessions took 45 and 20 min respectively.	N/R	N/R	planned to be tailored	Intervention group participants received 6.0 (95% CI 5.5–6.5, range 4–9) telephone coaching sessions	N/R	N/R
Young 2020	Motivational interviewing	N/R	Telephone sessions every 2 weeks for 3 months (6 contacts total)	BIWEEKLY	Across all coaching sessions, participants averaged 172 min of nurse coaching.	N/R	Two RN researchers with nurse coaching experience in diabetes audited 8 of the 158 (5%) of the participant sessions and scored the coach using the MITI. They provided timely feedback to the coaches during weekly debriefing sessions, reviewed scores, and discussed optimization strategies by reviewing scenarios.	planned to be personalised	N/R	N/R	N/R

## Sheet: MAINTENANCE
Study year	FU time points	FU Attrition	Qualitative measure of individual maintenance	Alignment to organization mission	Continuation of program	Program institutionalized	FU Attrition (sites)	Qualitative measure of organization maintenance
Balducci 2019	N/A	N/A	N/R	N/R	N/R	N/R	N/R	N/R
Cummings 2019	N/A	N/A	N/R	N/R	N/R	N/R	N/R	N/R
Jutterström 2016	baseline, 6 month intervention with post-int at 12 months	10 lost between baseline and follow-up	N/R	N/R	N/R	N/R	N/R	N/R
Karhula 2015	N/A	N/A	N/R	N/R	N/R	N/R	N/R	N/R
Naik 2010	baseline, 6 month intervention, 12 months FU	flowchart with reasons	N/R	N/R	N/R	N/R	N/R	N/R
Odnoletkova 2016	18 months	Loss to follow-up at 6 and 18 months was 11 and 16% in the intervention group and 9 and 14% in the control group, respectively, of which one drop-out in the intervention group and four in the control group were the result of death	N/R	N/R	N/R	N/R	N/R	The objective of this research was to explore the perceptions of patients, nurses and general practitioners (GPs) involved in the RCT, regarding the barriers and facilitators to implementation and adoption of nurse-led telecoaching in Belgian primary care.
Sherifali 2021	N/A	N/A	N/R	N/R	N/R	N/R	N/R	N/R
Varney 2014	6 months post-intervention	76% of participants completed the trial. flow chart with participants lost to follow-up at 6 months/post intervention INT 9 CON 4 at 12 months (6 months post intervention) INT 3 CON 7	N/R	N/R	N/R	N/R	N/R	N/R
Young 2020	6 months post-intervention	numbers but no reasons	N/R	N/R	N/R	N/R	N/R	N/R
